# Supplementary material for: Health inequities in medical crowdfunding: a systematic review
Source: Int J Equity Health. 2025 Jun 10;24:166. doi: 10.1186/s12939-025-02543-x (PMC12153085; doi:10.1186/s12939-025-02543-x)
Supplement: Supplementary file 1 — Supplementary Material 1 [file 12939_2025_2543_MOESM1_ESM.xlsx]

## Sheet: Sheet1
Index	Title	Research Design	QA1	QA2	QA3	QA4	QA5	Number of criteria fulfilled	Inclusion in the review
1	‘Bye-bye boobies’: normativity, deservingness and medicalisation in transgender medical crowdfunding	Qualitative	yes	yes	yes	yes	yes	5/5	√
2	A Comparison of Online Medical Crowdfunding in Canada, the UK, and the US.	Quantitative (non-randomized)	yes	yes	yes	yes	yes	5/5	√
3	A cross-sectional study of social inequities in medical crowdfunding campaigns in the United States	Quantitative (non-randomized)	yes	yes	yes	yes	yes	5/5	√
4	A matter of life and death: The power of personal networks for medical crowdfunding performance.	Quantitative (non-randomized)	yes	yes	yes	yes	yes	5/5	√
5	A National Review of Crowdfunding for Plagiocephaly Helmets	Quantitative (non-randomized)	yes	yes	yes	yes	yes	5/5	√
6	Association of neighborhood deprivation index with success in cancer care crowdfunding	Quantitative (non-randomized)	yes	yes	yes	yes	yes	5/5	√
7	Caste Inequality in Medical Crowdfunding in India	Quantitative (non-randomized)	yes	yes	yes	yes	yes	5/5	√
8	Crowdfunding for Gender-Affirming Mastectomy Balancing Fundraising With Loss of Privacy	Quantitative (non-randomized)	yes	yes	yes	yes	yes	5/5	√
9	Economics of philanthropy-evidence from health crowdfunding	Quantitative (non-randomized)	yes	yes	yes	yes	yes	5/5	√
10	Effect of Medicaid Expansion on the Crowdfunding Behavior of Transgender Adolescents	Mixed methods	yes	yes	yes	yes	yes	5/5	√
11	Effect of textual features on the success of medical crowdfunding: Model development and econometric analysis from the tencent charity platform	Quantitative (non-randomized)	yes	yes	yes	yes	yes	5/5	√
12	Go fund inequality: the politics of crowdfunding transgender medical care	Quantitative (descriptive)	yes	yes	yes	yes	yes	5/5	√
13	Impact of, Factors for the Success of, and Concerns Regarding Transplant Patients' Skin Cancer Campaigns: Observational Study.	Mixed methods	yes	yes	yes	yes	yes	5/5	√
14	Inequalities in Crowdfunding for Transgender Health Care	Quantitative (non-randomized)	yes	yes	yes	yes	yes	5/5	√
15	Investigating Racial Disparities in Cancer Crowdfunding: A Comprehensive Study of Medical GoFundMe Campaigns	Quantitative (non-randomized)	yes	yes	yes	yes	yes	5/5	√
16	LGBTQ + inequity in crowdfunding cancer costs: The influence of online reach and LGBTQ plus state policy	Quantitative (non-randomized)	yes	yes	yes	yes	yes	5/5	√
17	Like a Grinding Stone: How Crowdfunding Platforms Create, Perpetuate, and Value Health Inequities.	Qualitative	yes	yes	yes	yes	yes	5/5	√
18	Medical Crowdfunding and Disparities in Health Care Access in the United States, 2016-2020	Quantitative (non-randomized)	yes	yes	yes	yes	yes	5/5	√
19	New digital safety net or just more ‘friendfunding’? Institutional analysis of medical crowdfunding in the United States	Quantitative (non-randomized)	yes	yes	yes	yes	yes	5/5	√
20	Online medical crowdfunding in the United States: a cross-sectional analysis of gendered cancer campaign outcomes	Quantitative (non-randomized)	yes	yes	yes	yes	yes	5/5	√
21	Producing a worthy illness: Personal crowdfunding amidst financial crisis.	Mixed methods	yes	yes	yes	yes	yes	5/5	√
22	Racial and gender disparities among highly successful medical crowdfunding campaigns.	Mixed methods	yes	yes	yes	yes	yes	5/5	√
23	Racial Disparities in Medical Crowdfunding: The Role of Sharing Disparity and Humanizing Narratives.	Mixed methods	yes	yes	yes	yes	yes	5/5	√
24	Spatially exploring the intersection of socioeconomic status and Canadian cancer-related medical crowdfunding campaigns	Quantitative (descriptive)	yes	yes	yes	yes	yes	5/5	√
25	The causes and consequences of medical crowdfunding *	Quantitative (non-randomized)	yes	yes	yes	yes	yes	5/5	√
26	The paradox of seeking help: Socioeconomic inequality in medical crowdfunding in the era of the mobile internet	Quantitative (non-randomized)	yes	yes	yes	yes	yes	5/5	√
27	The role of race and ethnicity in health care crowdfunding: an exploratory analysis.	Quantitative (non-randomized)	yes	yes	yes	yes	yes	5/5	√
28	The social support returns to college education in China: Evidence from online medical crowdfunding	Quantitative (non-randomized)	yes	yes	yes	yes	yes	5/5	√
29	Understanding the determinants of online medical crowdfunding project success in China	Mixed methods	yes	yes	yes	yes	yes	5/5	√
30	Understanding unmet medical needs through medical crowdfunding in China.	Quantitative (non-randomized)	yes	yes	yes	no	yes	4/5	√
31	Unmet financial burden of infertility care and the impact of state insurance mandates in the United States: analysis from a popular crowdfunding platform.	Quantitative (non-randomized)	yes	yes	yes	no	yes	4/5	√
32	Influence of Narrative Strategies on Fundraising Outcome: An Exploratory Study of Online Medical Crowdfunding	Quantitative (non-randomized)	yes	yes	yes	yes	yes	5/5	√
33	Thematic and Demographic Analysis of Crowdsourcing Practices for Plastic Surgery	Quantitative (non-randomized)	yes	yes	yes	yes	yes	5/5	√
34	Worthy? Crowdfunding the Canadian Health Care and Education Sectors: Health Care and Education Crowdfunding	Mixed methods	yes	yes	no	yes	no	3/5	×
